# Supplementary material for: Impact of mHealth on Medication Adherence in Older Adults with Chronic Diseases Facing Treatment Burden: A Systematic Review
Source: Geriatrics (Basel). 2026 Jul 2;11(4):78. doi: 10.3390/geriatrics11040078 (PMC13398167; doi:10.3390/geriatrics11040078)
Supplement: Supplementary file 1 [file geriatrics-11-00078-s001.zip]

Archive with 1 entries (1 files):
- geriatrics-4375339-supplementary.pdf
